# Supplementary material for: Starmerella bacillaris Released in Vineyards at Different Concentrations Influences Wine Glycerol Content Depending on the Vinification Protocols
Source: Foods. 2022 Dec 20;12(1):3. doi: 10.3390/foods12010003 (PMC9818441; doi:10.3390/foods12010003)
Supplement: Supplementary file 1 [file foods-12-00003-s001.zip]

Archive with 1 entries (1 files):
- foods-1968563-supplementary.pdf
